# Supplementary material for: Genetically‐Programmed Hypervesiculation of Lactiplantibacillus Plantarum Increases Production of Bacterial Extracellular Vesicles with Therapeutic Efficacy in a Preclinical Inflammatory Bowel Disease Model
Source: Adv Sci (Weinh). 2025 Nov 26;13(8):e12679. doi: 10.1002/advs.202512679 (PMC12884763; doi:10.1002/advs.202512679)
Supplement: Supplementary file 2 — Supporting Information [file ADVS-13-e12679-s001.xlsx]

## Sheet: Sheet1
Gene	Direction	Primer sequence
nos2	FWD	GAGACAGGGAAGTCTGAAGCAC
	REV	CCAGCAGTAGTTGCTCCTCTTC
tnf	FWD	GGTGCCTATGTCTCAGCCTCTT
	REV	GCCATAGAACTGATGAGAGGGAG
il1b	FWD	TGGACCTTCCAGGATGAGGACA
	REV	GTTCATCTCGGAGCCTGTAGTG
GAPDH	FWD	GTCTCCTCTGACTTCAACAGCG
	REV	ACCACCCTGTTGCTGTAGCCAA
